# Supplementary material for: The Serbian version of the Pandemic-Related Pregnancy Stress Scale (PREPS-SRB)–A validation study
Source: PLoS One. 2025 Feb 4;20(2):e0317909. doi: 10.1371/journal.pone.0317909 (PMC11793785; doi:10.1371/journal.pone.0317909)
Supplement: S2 Appendix — (XLSX) [file pone.0317909.s002.xlsx]

## Sheet: PREPS-SRB - Data
ID	VAR00001	PREPS1	PREPS2	PREPS3	PREPS4	PREPS5	PREPS6	PREPS7	PREPS8	PREPS9	PREPS10	PREPS11	PREPS12	PREPS13	PREPS14	PREPS15	filter_$	PREPS_Preperdness	PREPS_Infection	PREPS_Positive_Apprisial
1	0	3	5	4	5	5	5	5	5	5	5	5	5	#NULL!	3	3	0	4.57143	5	#NULL!
2	0	#NULL!	#NULL!	#NULL!	#NULL!	2	#NULL!	#NULL!	#NULL!	#NULL!	#NULL!	#NULL!	5	5	#NULL!	5	0	#NULL!	#NULL!	#NULL!
3	1	2	4	4	3	2	2	2	4	3	2	3	3	3	3	3	1	2.71429	3	3
4	1	3	3	1	1	3	3	3	4	4	4	3	4	3	4	4	1	2.42857	3.8	3.66667
5	1	1	1	1	2	1	1	1	1	1	1	1	1	5	5	5	1	1.14286	1	5
6	1	1	1	1	3	1	1	1	1	1	1	1	1	4	1	4	1	1.28571	1	3
7	1	4	4	5	4	5	4	2	2	3	3	4	4	4	3	4	1	4	3.2	3.66667
8	1	3	3	1	2	2	2	1	4	3	4	3	5	5	4	2	1	2	3.8	3.66667
9	1	4	2	3	3	4	4	3	2	4	3	3	3	5	3	5	1	3.28571	3	4.33333
10	1	1	1	1	1	1	1	1	1	1	1	1	1	5	5	5	1	1	1	5
11	1	1	4	5	1	1	1	1	1	2	3	2	2	4	3	2	1	2	2	3
12	1	2	4	1	3	1	1	1	1	4	4	4	4	4	4	4	1	1.85714	3.4	4
13	1	1	3	3	1	2	2	2	3	2	2	2	4	4	3	3	1	2	2.6	3.33333
14	1	1	1	1	2	1	1	1	1	1	1	2	1	4	4	4	1	1.14286	1.2	4
15	1	2	2	3	4	2	2	2	4	4	4	4	4	5	2	5	1	2.42857	4	4
16	1	4	4	5	4	4	#NULL!	3	4	4	4	4	4	5	3	3	1	#NULL!	4	3.66667
17	1	3	3	3	3	2	3	2	3	3	3	3	3	3	3	3	1	2.71429	3	3
18	1	1	1	1	#NULL!	1	1	1	1	2	3	#NULL!	2	#NULL!	2	1	1	#NULL!	#NULL!	#NULL!
19	1	4	4	3	4	4	4	2	4	4	4	4	4	4	5	4	1	3.57143	4	4.33333
20	1	3	3	3	4	1	1	1	2	1	4	5	5	5	5	5	1	2.28571	3.4	5
21	1	4	4	4	4	4	4	2	4	4	4	4	4	4	4	4	1	3.71429	4	4
22	1	4	4	3	4	5	5	1	1	1	2	2	2	2	3	2	1	3.71429	1.6	2.33333
23	1	1	1	1	1	1	1	1	1	1	1	1	1	4	3	4	1	1	1	3.66667
24	1	1	1	4	#NULL!	1	1	1	#NULL!	#NULL!	#NULL!	#NULL!	#NULL!	4	4	4	1	#NULL!	#NULL!	4
25	1	1	3	4	1	1	1	1	1	1	3	3	3	5	3	4	1	1.71429	2.2	4
26	1	#NULL!	#NULL!	#NULL!	#NULL!	#NULL!	#NULL!	#NULL!	#NULL!	#NULL!	#NULL!	#NULL!	#NULL!	#NULL!	#NULL!	#NULL!	1	#NULL!	#NULL!	#NULL!
27	1	4	4	5	5	4	4	2	3	2	3	3	2	4	4	4	1	4	2.6	4
28	1	4	4	3	4	4	4	2	2	3	3	3	3	4	3	4	1	3.57143	2.8	3.66667
29	1	1	1	1	1	1	1	1	1	1	1	1	1	4	1	1	1	1	1	2
30	1	2	4	5	4	2	2	1	4	4	4	4	4	5	3	3	1	2.85714	4	3.66667
31	1	3	3	5	3	2	2	2	3	2	2	3	3	4	5	4	1	2.85714	2.6	4.33333
32	1	2	4	3	4	1	3	2	2	4	4	4	4	4	4	4	1	2.71429	3.6	4
33	1	2	2	3	2	2	2	2	2	4	2	4	4	5	5	5	1	2.14286	3.2	5
34	1	1	1	1	1	1	1	1	1	1	1	1	1	4	1	1	1	1	1	2
35	1	5	4	5	5	2	4	3	5	5	5	5	5	5	4	5	1	4	5	4.66667
36	1	4	4	4	3	2	4	2	2	4	3	4	4	4	4	3	1	3.28571	3.4	3.66667
37	1	4	4	4	4	4	4	3	4	4	5	5	5	4	4	4	1	3.85714	4.6	4
38	1	2	2	2	4	5	5	2	2	4	5	5	5	3	3	3	1	3.14286	4.2	3
39	1	3	4	4	1	1	4	1	1	4	2	3	4	4	4	4	1	2.57143	2.8	4
40	1	1	1	1	3	1	1	1	1	1	3	3	3	5	5	5	1	1.28571	2.2	5
41	1	4	5	5	3	3	2	4	4	4	4	4	4	3	1	1	1	3.71429	4	1.66667
42	1	1	1	1	1	1	1	1	1	1	1	1	1	3	4	4	1	1	1	3.66667
43	0	4	4	4	4	4	4	1	4	3	4	4	4	4	3	3	0	3.57143	3.8	3.33333
44	1	2	2	2	2	2	2	2	2	3	3	3	4	4	5	5	1	2	3	4.66667
45	1	1	1	1	4	1	1	1	1	1	1	1	1	1	1	1	1	1.42857	1	1
46	1	1	2	4	4	1	1	1	3	4	4	4	4	5	5	5	1	2	3.8	5
47	1	2	2	5	2	2	2	2	2	3	3	2	2	4	4	4	1	2.42857	2.4	4
48	1	2	4	2	2	2	2	2	2	4	3	2	4	4	4	4	1	2.28571	3	4
49	1	1	1	1	1	1	1	1	1	1	1	1	1	1	1	1	1	1	1	1
50	1	2	2	2	2	2	2	2	2	1	1	1	1	1	2	3	1	2	1.2	2
51	1	4	4	4	2	2	5	1	1	5	5	5	5	4	5	4	1	3.14286	4.2	4.33333
52	1	3	2	4	4	3	3	1	2	3	3	3	3	4	4	5	1	2.85714	2.8	4.33333
53	1	3	2	3	3	2	2	1	2	3	2	5	#NULL!	5	4	4	1	2.28571	#NULL!	4.33333
54	1	3	5	3	1	3	3	3	3	5	5	3	3	1	4	2	1	3	3.8	2.33333
55	1	2	2	5	2	4	4	2	2	4	4	4	4	2	3	3	1	3	3.6	2.66667
56	1	2	2	3	3	3	2	2	2	2	#NULL!	4	4	4	3	3	1	2.42857	#NULL!	3.33333
57	1	1	1	1	1	1	1	1	5	1	5	5	5	5	5	5	1	1	4.2	5
58	1	1	1	1	1	1	1	1	1	1	1	1	1	1	1	1	1	1	1	1
59	1	1	1	4	1	1	1	1	1	1	4	4	1	4	4	4	1	1.42857	2.2	4
60	1	3	3	4	4	1	1	1	2	3	3	#NULL!	3	4	5	3	1	2.42857	#NULL!	4
61	1	1	1	1	1	1	1	1	1	1	1	1	1	5	3	3	1	1	1	3.66667
62	1	3	3	3	4	2	2	2	2	4	4	4	4	4	3	4	1	2.71429	3.6	3.66667
63	1	2	2	2	2	2	2	1	3	4	4	4	4	4	3	3	1	1.85714	3.8	3.33333
64	1	3	3	3	4	4	4	3	2	3	3	3	3	4	3	3	1	3.42857	2.8	3.33333
65	1	2	3	3	2	2	2	2	3	3	2	3	3	5	5	4	1	2.28571	2.8	4.66667
66	0	#NULL!	#NULL!	#NULL!	#NULL!	#NULL!	#NULL!	#NULL!	#NULL!	#NULL!	#NULL!	#NULL!	#NULL!	#NULL!	#NULL!	#NULL!	0	#NULL!	#NULL!	#NULL!
67	1	2	2	5	5	5	5	1	4	4	5	5	5	5	3	3	1	3.57143	4.6	3.66667
68	1	2	2	1	2	2	2	2	2	2	2	2	2	4	4	1	1	1.85714	2	3
69	1	1	1	5	5	1	1	1	4	4	5	5	5	5	5	5	1	2.14286	4.6	5
70	1	4	4	4	4	2	2	2	3	2	2	2	4	5	4	4	1	3.14286	2.6	4.33333
71	1	1	3	4	3	3	2	1	2	3	3	2	1	4	2	4	1	2.42857	2.2	3.33333
72	1	1	1	5	1	2	2	1	2	2	2	2	2	2	2	4	1	1.85714	2	2.66667
73	1	1	1	2	1	1	2	1	2	3	3	3	3	2	3	2	1	1.28571	2.8	2.33333
74	1	1	1	1	1	1	1	1	1	2	3	3	3	5	3	5	1	1	2.4	4.33333
75	1	3	4	4	4	4	4	1	4	4	4	4	4	4	5	4	1	3.42857	4	4.33333
76	1	2	4	4	4	3	3	1	2	3	2	2	4	4	4	4	1	3	2.6	4
77	1	1	1	1	3	1	1	1	1	1	1	1	1	5	1	4	1	1.28571	1	3.33333
78	1	1	3	3	3	3	3	3	4	4	4	5	4	3	3	3	1	2.71429	4.2	3
79	1	2	2	4	5	4	4	1	4	4	4	2	4	4	3	3	1	3.14286	3.6	3.33333
80	1	1	2	1	2	2	2	3	3	3	4	4	5	5	3	4	1	1.85714	3.8	4
81	1	1	1	5	5	1	5	1	1	1	1	1	4	5	1	3	1	2.71429	1.6	3
82	1	1	4	3	4	4	3	4	5	4	4	4	3	4	4	4	1	3.28571	4	4
83	1	2	2	2	3	2	3	2	2	4	3	4	4	3	4	3	1	2.28571	3.4	3.33333
84	1	2	1	3	2	2	1	1	4	2	4	4	4	3	3	3	1	1.71429	3.6	3
85	1	1	1	1	3	#NULL!	1	1	1	2	2	#NULL!	3	#NULL!	4	3	1	#NULL!	#NULL!	#NULL!
86	1	3	3	3	3	3	3	3	3	3	3	3	3	3	3	3	1	3	3	3
87	1	1	1	1	1	1	1	1	1	1	1	1	1	3	1	1	1	1	1	1.66667
88	1	3	4	5	4	4	4	3	1	1	5	5	3	3	4	3	1	3.85714	3	3.33333
89	1	5	5	5	5	5	5	4	5	5	5	5	5	2	3	2	1	4.85714	5	2.33333
90	1	2	4	5	4	2	2	2	2	4	4	4	4	5	5	5	1	3	3.6	5
91	1	2	4	5	4	4	4	2	2	5	4	4	4	5	3	4	1	3.57143	3.8	4
92	1	3	3	5	2	2	4	3	2	3	4	4	3	5	3	4	1	3.14286	3.2	4
93	1	1	2	4	4	4	4	2	1	2	2	3	4	5	5	5	1	3	2.4	5
94	1	3	2	2	2	1	2	1	1	2	3	3	3	4	4	4	1	1.85714	2.4	4
95	1	1	1	5	1	1	1	1	2	1	2	2	2	5	1	5	1	1.57143	1.8	3.66667
96	1	2	4	5	4	4	4	2	4	4	4	4	4	5	3	4	1	3.57143	4	4
97	1	4	4	4	5	3	5	4	2	3	3	4	4	3	5	3	1	4.14286	3.2	3.66667
98	1	2	2	3	3	3	4	2	2	3	3	3	3	4	3	3	1	2.71429	2.8	3.33333
99	1	2	2	5	2	2	2	2	2	2	2	2	2	5	2	5	1	2.42857	2	4
100	1	1	1	3	5	1	1	1	1	2	5	4	4	#NULL!	2	3	1	1.85714	3.2	#NULL!
101	1	1	2	2	2	2	2	1	1	2	2	2	2	5	5	5	1	1.71429	1.8	5
102	1	4	4	3	4	2	2	1	3	2	4	4	4	4	4	4	1	2.85714	3.4	4
103	1	3	3	3	3	3	3	3	2	2	2	2	2	3	3	3	1	3	2	3
104	1	2	3	2	4	2	2	2	4	2	2	2	2	5	5	5	1	2.42857	2.4	5
105	1	2	2	3	2	2	4	1	1	4	2	4	4	3	1	2	1	2.28571	3	2
106	1	2	2	4	2	2	2	1	4	3	4	4	4	4	4	4	1	2.14286	3.8	4
107	1	4	4	3	4	4	4	1	2	#NULL!	2	2	4	4	4	3	1	3.42857	#NULL!	3.66667
108	1	2	4	4	4	3	2	2	2	2	4	4	4	5	4	2	1	3	3.2	3.66667
109	1	3	2	3	4	1	1	1	1	1	1	1	1	4	4	4	1	2.14286	1	4
110	1	2	4	4	2	2	4	2	2	2	2	2	4	2	2	2	1	2.85714	2.4	2
111	1	1	3	3	2	2	2	2	2	2	2	2	2	3	4	3	1	2.14286	2	3.33333
112	1	4	3	3	4	4	4	2	4	4	4	4	4	4	4	2	1	3.42857	4	3.33333
113	1	1	3	3	3	2	2	1	2	3	3	3	3	3	3	3	1	2.14286	2.8	3
114	1	4	5	5	4	4	5	3	4	5	5	5	5	5	5	4	1	4.28571	4.8	4.66667
115	1	4	4	1	4	2	#NULL!	2	4	#NULL!	4	#NULL!	4	4	4	4	1	#NULL!	#NULL!	4
116	1	3	4	5	5	2	2	2	2	4	5	5	5	5	5	5	1	3.28571	4.2	5
117	1	1	1	1	4	1	1	1	2	2	4	4	4	5	5	5	1	1.42857	3.2	5
118	1	1	1	1	1	1	1	1	1	1	1	1	1	1	1	1	1	1	1	1
119	1	1	4	4	4	1	1	1	2	1	1	3	1	5	5	4	1	2.28571	1.6	4.66667
120	1	1	3	5	2	1	1	1	4	3	3	3	3	4	4	4	1	2	3.2	4
121	1	1	3	3	2	1	1	1	5	2	4	5	4	5	3	4	1	1.71429	4	4
122	1	2	3	4	2	2	2	2	4	2	4	4	4	5	5	5	1	2.42857	3.6	5
123	1	1	2	3	1	1	1	1	2	4	2	2	4	2	2	2	1	1.42857	2.8	2
124	1	1	2	#NULL!	4	3	3	2	4	4	4	4	4	5	5	3	1	#NULL!	4	4.33333
125	1	1	2	2	2	2	2	1	1	1	3	3	1	5	5	4	1	1.71429	1.8	4.66667
126	1	1	3	3	3	1	1	1	3	1	3	3	3	4	4	4	1	1.85714	2.6	4
127	1	1	3	3	3	1	1	1	1	3	3	3	3	3	3	3	1	1.85714	2.6	3
128	1	1	1	4	1	1	1	1	1	1	1	4	2	4	1	1	1	1.42857	1.8	2
129	1	1	2	3	3	2	2	2	2	4	2	2	2	4	4	4	1	2.14286	2.4	4
130	1	4	4	3	2	2	4	3	2	4	4	4	4	4	3	3	1	3.14286	3.6	3.33333
131	1	1	1	4	1	1	1	1	2	2	2	2	2	5	5	4	1	1.42857	2	4.66667
132	1	2	1	3	3	1	2	1	2	2	3	3	4	4	4	3	1	1.85714	2.8	3.66667
133	1	1	2	2	2	2	2	1	2	2	2	2	4	4	1	2	1	1.71429	2.4	2.33333
134	1	3	2	4	2	1	3	3	1	1	1	2	#NULL!	#NULL!	2	5	1	2.57143	#NULL!	#NULL!
135	1	1	1	1	1	1	1	1	1	1	1	3	3	5	5	5	1	1	1.8	5
136	1	1	1	1	1	1	1	1	1	1	1	1	1	4	4	4	1	1	1	4
137	1	1	1	5	3	1	3	1	1	3	3	3	3	5	5	5	1	2.14286	2.6	5
138	1	1	1	1	1	1	1	1	1	1	3	3	1	4	3	3	1	1	1.8	3.33333
139	1	2	2	4	2	2	2	2	2	2	2	2	2	5	5	5	1	2.28571	2	5
140	1	2	3	4	2	4	4	2	3	4	4	4	4	4	4	4	1	3	3.8	4
141	1	3	3	3	3	3	3	3	3	3	3	3	3	3	3	3	1	3	3	3
142	1	3	4	4	4	2	3	1	2	4	4	4	4	3	3	3	1	3	3.6	3
143	1	2	3	5	5	2	2	2	2	4	4	4	4	4	3	4	1	3	3.6	3.66667
144	1	1	1	4	1	1	1	1	1	1	1	1	4	4	4	4	1	1.42857	1.6	4
145	1	4	2	2	2	2	2	2	2	2	2	2	4	2	5	4	1	2.28571	2.4	3.66667
146	1	1	2	3	4	1	1	1	1	1	4	4	3	5	3	5	1	1.85714	2.6	4.33333
147	1	2	2	5	2	2	2	2	4	4	4	4	4	4	4	4	1	2.42857	4	4
148	1	1	2	4	5	4	4	4	3	3	3	4	4	5	5	4	1	3.42857	3.4	4.66667
149	1	1	2	3	4	4	4	2	4	4	4	4	4	4	3	3	1	2.85714	4	3.33333
150	1	1	1	5	1	4	2	1	2	2	3	4	3	3	2	2	1	2.14286	2.8	2.33333
151	1	#NULL!	4	3	3	2	4	2	2	3	4	4	3	3	3	4	1	#NULL!	3.2	3.33333
152	1	5	5	5	4	2	2	2	4	5	4	4	4	5	5	5	1	3.57143	4.2	5
153	1	2	2	4	2	2	2	2	4	2	4	2	2	4	2	1	1	2.28571	2.8	2.33333
154	1	1	1	4	2	1	1	1	2	2	4	4	4	2	2	2	1	1.57143	3.2	2
155	1	4	4	3	1	4	4	1	1	1	3	3	3	4	1	3	1	3	2.2	2.66667
156	1	2	3	4	5	1	1	1	1	1	1	4	4	5	4	5	1	2.42857	2.2	4.66667
157	1	1	1	1	1	2	1	1	1	1	5	5	5	4	3	3	1	1.14286	3.4	3.33333
158	1	1	4	4	3	1	1	1	1	1	3	3	2	4	1	4	1	2.14286	2	3
159	1	3	3	4	2	2	2	2	2	4	4	4	4	4	4	4	1	2.57143	3.6	4
160	1	1	1	1	1	1	1	1	1	1	4	4	3	5	5	5	1	1	2.6	5
161	1	2	4	#NULL!	1	3	3	3	4	4	3	4	4	4	3	4	1	#NULL!	3.8	3.66667
162	1	1	2	1	2	1	1	1	1	2	2	2	2	4	4	3	1	1.28571	1.8	3.66667
163	1	1	1	3	1	1	1	1	1	4	1	1	4	3	4	3	1	1.28571	2.2	3.33333
164	1	4	4	4	4	4	4	1	1	4	4	4	4	2	2	2	1	3.57143	3.4	2
165	1	1	1	3	3	3	3	1	1	1	1	1	1	5	3	3	1	2.14286	1	3.66667
166	1	3	3	3	3	3	3	3	3	3	3	3	3	4	3	4	1	3	3	3.66667
167	1	3	3	3	3	3	3	3	3	3	3	4	4	#NULL!	3	3	1	3	3.4	#NULL!
168	1	5	5	5	5	5	5	5	5	5	5	5	5	2	5	2	1	5	5	3
169	1	1	4	3	#NULL!	1	1	1	1	1	3	3	1	4	5	4	1	#NULL!	1.8	4.33333
170	1	1	1	1	1	1	1	1	1	1	1	1	1	5	4	5	1	1	1	4.66667
171	1	1	1	1	1	1	1	1	1	1	2	2	2	5	5	5	1	1	1.6	5
172	1	3	3	3	3	3	3	3	3	3	3	3	3	3	3	3	1	3	3	3
173	1	1	2	3	3	1	1	3	1	3	2	3	3	4	3	3	1	2	2.4	3.33333
174	1	1	1	2	2	2	2	2	3	3	3	3	3	4	4	4	1	1.71429	3	4
175	1	1	3	1	1	1	1	1	1	4	4	4	4	4	4	4	1	1.28571	3.4	4
176	1	2	2	3	2	2	2	2	2	2	4	4	4	4	2	2	1	2.14286	3.2	2.66667
177	1	1	3	1	3	3	3	2	2	4	4	4	4	5	5	4	1	2.28571	3.6	4.66667
178	1	3	4	2	4	4	4	2	3	3	4	4	4	3	3	2	1	3.28571	3.6	2.66667
179	1	1	1	1	1	1	1	1	1	1	1	1	1	5	5	5	1	1	1	5
180	1	1	1	3	1	1	1	1	1	3	3	3	3	5	3	5	1	1.28571	2.6	4.33333
181	1	3	#NULL!	#NULL!	#NULL!	#NULL!	#NULL!	#NULL!	#NULL!	#NULL!	#NULL!	#NULL!	#NULL!	#NULL!	#NULL!	#NULL!	1	#NULL!	#NULL!	#NULL!
182	1	1	1	4	3	1	2	1	1	1	1	1	1	4	3	4	1	1.85714	1	3.66667
183	1	1	4	1	4	3	4	3	5	4	5	5	5	3	3	2	1	2.85714	4.8	2.66667
184	1	3	3	3	2	2	2	2	2	2	3	3	3	4	4	4	1	2.42857	2.6	4
185	1	1	1	1	1	1	1	1	1	1	1	1	1	4	1	5	1	1	1	3.33333
186	0	#NULL!	#NULL!	#NULL!	#NULL!	#NULL!	#NULL!	#NULL!	#NULL!	#NULL!	#NULL!	#NULL!	#NULL!	#NULL!	#NULL!	#NULL!	0	#NULL!	#NULL!	#NULL!
187	1	2	2	2	2	2	2	2	2	2	2	2	2	4	4	4	1	2	2	4
188	1	3	3	4	4	4	4	3	4	4	5	5	4	4	4	4	1	3.57143	4.4	4
189	1	1	1	1	1	1	1	1	1	1	1	1	1	5	1	5	1	1	1	3.66667
